# Supplementary material for: ﻿A new study of Nagrajomyces: with two new species proposed and taxonomic status inferred by phylogenetic methods
Source: MycoKeys. 2022 Oct 25;93:131–48. doi: 10.3897/mycokeys.93.93712 (PMC9836488; doi:10.3897/mycokeys.93.93712)
Supplement: XML Treatment for Nagrajomyces fusiformis [file mycokeys.93.93712-treatment1.xml]

<!DOCTYPE tp:taxon-treatment
  PUBLIC "-//TaxonX//DTD Taxonomic Treatment Publishing DTD v0 20100105//EN" "tax-treatment-NSO.dtd">
<tp:taxon-treatment xmlns:tp="http://www.plazi.org/taxpub"><tp:treatment-meta><kwd-group><label>Taxon classification</label><kwd>
                <named-content content-type="kingdom">Fungi</named-content>
              </kwd></kwd-group><mixed-citation publication-type="journal"><person-group><name><surname>Zhuo</surname><given-names>Lan</given-names></name><name><surname>Guo</surname><given-names>Mei-Jun</given-names></name><name><surname>Wang</surname><given-names>Qiu-Tong</given-names></name><name><surname>Zhou</surname><given-names>Hao</given-names></name><name><surname>Piepenbring</surname><given-names>Meike</given-names></name><name><surname>Hou</surname><given-names>Cheng-Lin</given-names></name></person-group><article-title>﻿A new study of <italic><tp:taxon-name><tp:taxon-name-part taxon-name-part-type="genus" reg="Nagrajomyces">Nagrajomyces</tp:taxon-name-part></tp:taxon-name></italic>: with two new species proposed and taxonomic status inferred by phylogenetic methods</article-title><source>MycoKeys</source><day>25</day><month>10</month><year>2022</year><volume>93</volume><fpage>131</fpage><lpage>148</lpage><pub-id pub-id-type="doi">10.3897/mycokeys.93.93712</pub-id></mixed-citation></tp:treatment-meta><tp:nomenclature><label>﻿</label><tp:taxon-name>
              <object-id xmlns:xlink="http://www.w3.org/1999/xlink" content-type="arpha" xlink:type="simple">B99EECB6-1A78-5CC3-BCEB-22A0E94A855E</object-id>
              <tp:taxon-name-part taxon-name-part-type="genus" reg="Nagrajomyces">Nagrajomyces</tp:taxon-name-part>
              <tp:taxon-name-part taxon-name-part-type="species" reg="fusiformis">fusiformis</tp:taxon-name-part>
              <object-id xmlns:xlink="http://www.w3.org/1999/xlink" content-type="mycobank" xlink:type="simple">845666</object-id>
            </tp:taxon-name><tp:taxon-authority>C. L. Hou &amp; L. Zhuo</tp:taxon-authority><tp:taxon-status xmlns:xlink="http://www.w3.org/1999/xlink" xlink:type="simple">sp. nov.</tp:taxon-status><xref ref-type="fig" rid="F2">Figs 2</xref><xref ref-type="fig" rid="F3">, 3</xref></tp:nomenclature><tp:treatment-sec sec-type="etymology" id="SECID0EBXAI"><title>Etymology.</title><p>The epithet <italic><tp:taxon-name><tp:taxon-name-part taxon-name-part-type="genus" reg="Nagrajomyces"/><tp:taxon-name-part taxon-name-part-type="species" reg="fusiformis">fusiformis</tp:taxon-name-part></tp:taxon-name></italic> refers to fusoid conidia.</p></tp:treatment-sec><tp:treatment-sec sec-type="material" id="SECID0ERXAI"><title>Type.</title><p>China, Yunnan province, Lijiang, Yulong, <named-content xmlns:xlink="http://www.w3.org/1999/xlink" content-type="dwc:verbatimCoordinates" xlink:type="simple"><named-content content-type="geo-json" specific-use="{&#34;type&#34;:&#34;Point&#34;,&#34;coordinates&#34;:[99.900278,26.681944]}" id="NCID0E1XAI" xlink:type="simple">26°40'55"N, 99°54'01"E</named-content></named-content>, alt. 2762 m, on dying twigs of <italic><tp:taxon-name><tp:taxon-name-part taxon-name-part-type="genus" reg="Rhododendron">Rhododendron</tp:taxon-name-part><tp:taxon-name-part taxon-name-part-type="species" reg="vellereum">vellereum</tp:taxon-name-part></tp:taxon-name></italic> Hutch. ex Tagg., 20 June 2021, coll. C.L. Hou, M.J. Guo, H. Zhou (holotype <named-content xmlns:xlink="http://www.w3.org/1999/xlink" content-type="dwc:institutional_code" xlink:title="China Forest Biodiversity Museum of the Chinese Academy of Forestry" xlink:href="http://grbio.org/institution/chinese-academy-forestry" xlink:type="simple">CAF</named-content> 800050).</p></tp:treatment-sec><tp:treatment-sec sec-type="diagnosis" id="SECID0EPYAI"><title>Diagnosis.</title><p>This new species differs from <italic><tp:taxon-name><tp:taxon-name-part taxon-name-part-type="genus" reg="Nagrajomyces">N.</tp:taxon-name-part><tp:taxon-name-part taxon-name-part-type="species" reg="dictyosporus">dictyosporus</tp:taxon-name-part></tp:taxon-name></italic> and <italic><tp:taxon-name><tp:taxon-name-part taxon-name-part-type="genus" reg="Nagrajomyces">N.</tp:taxon-name-part><tp:taxon-name-part taxon-name-part-type="species" reg="laojunshanensis">laojunshanensis</tp:taxon-name-part></tp:taxon-name></italic> by fusoid to elongate-fusoid conidia with pointed ends, usually 1-septate and smaller.</p><fig id="F2" position="float" orientation="portrait"><object-id xmlns:xlink="http://www.w3.org/1999/xlink" content-type="doi" xlink:type="simple">10.3897/mycokeys.93.93712.figure2</object-id><object-id xmlns:xlink="http://www.w3.org/1999/xlink" content-type="arpha" xlink:type="simple">E6EAC285-9221-579D-B98F-8A4A18166C9B</object-id><label>Figure 2.</label><caption><p>Micrographs of <italic><tp:taxon-name><tp:taxon-name-part taxon-name-part-type="genus" reg="Nagrajomyces">Nagrajomyces</tp:taxon-name-part><tp:taxon-name-part taxon-name-part-type="species" reg="fusiformis">fusiformis</tp:taxon-name-part></tp:taxon-name></italic> (holotype <named-content xmlns:xlink="http://www.w3.org/1999/xlink" content-type="dwc:institutional_code" xlink:title="China Forest Biodiversity Museum of the Chinese Academy of Forestry" xlink:href="http://grbio.org/institution/chinese-academy-forestry" xlink:type="simple">CAF</named-content> 800050) on twigs of <italic><tp:taxon-name><tp:taxon-name-part taxon-name-part-type="genus" reg="Rhododendron">Rhododendron</tp:taxon-name-part><tp:taxon-name-part taxon-name-part-type="species" reg="vellereum">vellereum</tp:taxon-name-part></tp:taxon-name></italic><bold>A, B</bold> conidiomata on a dying twig <bold>C</bold> vertical section of a conidioma <bold>D</bold> conidiophores and conidia at diverse developmental stages <bold>E–H</bold> conidia with appendages. Scale bars: 2 mm (<bold>A</bold>); 200 µm (<bold>B</bold>); 100 µm (<bold>C</bold>); 10 µm (<bold>D–H</bold>).</p></caption><graphic xmlns:xlink="http://www.w3.org/1999/xlink" xlink:href="mycokeys-93-131-g002.jpg" position="float" orientation="portrait" xlink:type="simple" id="oo_762133.jpg"><uri content-type="original_file" xlink:type="simple">https://binary.pensoft.net/fig/762133</uri></graphic></fig><fig id="F3" position="float" orientation="portrait"><object-id xmlns:xlink="http://www.w3.org/1999/xlink" content-type="doi" xlink:type="simple">10.3897/mycokeys.93.93712.figure3</object-id><object-id xmlns:xlink="http://www.w3.org/1999/xlink" content-type="arpha" xlink:type="simple">8656BE72-EAD0-5D56-B462-6D1371EDE33B</object-id><label>Figure 3.</label><caption><p><italic><tp:taxon-name><tp:taxon-name-part taxon-name-part-type="genus" reg="Nagrajomyces">Nagrajomyces</tp:taxon-name-part><tp:taxon-name-part taxon-name-part-type="species" reg="fusiformis">fusiformis</tp:taxon-name-part></tp:taxon-name></italic> (holotype <named-content xmlns:xlink="http://www.w3.org/1999/xlink" content-type="dwc:institutional_code" xlink:title="China Forest Biodiversity Museum of the Chinese Academy of Forestry" xlink:href="http://grbio.org/institution/chinese-academy-forestry" xlink:type="simple">CAF</named-content> 800050) <bold>A</bold> vertical section of a conidioma <bold>B</bold> conidiophores and conidia <bold>C</bold> conidia with appendages. Scale bars: 100 µm (<bold>A</bold>); 10 µm (<bold>B</bold>); 5 µm (<bold>C</bold>).</p></caption><graphic xmlns:xlink="http://www.w3.org/1999/xlink" xlink:href="mycokeys-93-131-g003.jpg" position="float" orientation="portrait" xlink:type="simple" id="oo_762134.jpg"><uri content-type="original_file" xlink:type="simple">https://binary.pensoft.net/fig/762134</uri></graphic></fig></tp:treatment-sec><tp:treatment-sec sec-type="description" id="SECID0EM3AI"><title>Description.</title><p><bold><italic>Conidiomata</italic></bold> solitary, pycnidial, irregularly plurilocular, subepidermal in origin, immersed at first, then becoming erumpent through the periderm of the host, 545–554 μm diameter, 520–546 μm high, peridium dark brown, 47.0–67.5 μm thick. <bold><italic>Conidiophores</italic></bold> ampulliform, smooth, hyaline, multiguttulate, 12–29 × 2.0–3.5 μm (x̄ = 19 × 3 μm, <italic>n</italic> = 20). <bold><italic>Conidia</italic></bold> fusoid to elongate-fusoid, 1-septate, cells equal, smooth, hyaline to pale brown, 13.5–19.0 × 3–4 μm (x̄ = 16.5 × 3.5 μm, <italic>n</italic> = 20), with a whip‑like appendage at the tip of each conidium, 30–77 μm (x̄ = 51 μm, <italic>n</italic> = 20) in length (Fig. <xref ref-type="fig" rid="F4">4</xref>). <bold><italic>Sexual morph</italic></bold> not observed.</p></tp:treatment-sec><tp:treatment-sec sec-type="Additional specimen examined" id="SECID0EK4AI"><title>Additional specimen examined.</title><p>China, Yunnan Province, Lijiang, Laojunshan, <named-content xmlns:xlink="http://www.w3.org/1999/xlink" content-type="dwc:verbatimCoordinates" xlink:type="simple"><named-content content-type="geo-json" specific-use="{&#34;type&#34;:&#34;Point&#34;,&#34;coordinates&#34;:[99.725000,26.632222]}" id="NCID0ET4AI" xlink:type="simple">26°37'56"N, 99°43'30"E</named-content></named-content>, alt. 3873 m, on dying twigs of <italic><tp:taxon-name><tp:taxon-name-part taxon-name-part-type="genus" reg="Rhododendron">Rhododendron</tp:taxon-name-part><tp:taxon-name-part taxon-name-part-type="species" reg="vellereum">vellereum</tp:taxon-name-part></tp:taxon-name></italic>, 20 June 2021, coll. C.L. Hou, M.J. Guo, H. Zhou (<named-content xmlns:xlink="http://www.w3.org/1999/xlink" content-type="dwc:institutional_code" xlink:title="Herbarium of the College of Life Science, Capital Normal University" xlink:href="http://grbio.org/institution/capital-normal-university" xlink:type="simple">BJTC</named-content> 1773).</p></tp:treatment-sec><tp:treatment-sec sec-type="notes" id="SECID0EI5AI"><title>Notes.</title><p><italic><tp:taxon-name><tp:taxon-name-part taxon-name-part-type="genus" reg="Nagragomyces">Nagragomyces</tp:taxon-name-part><tp:taxon-name-part taxon-name-part-type="species" reg="fusiformis">fusiformis</tp:taxon-name-part></tp:taxon-name></italic> differs from other species of <italic><tp:taxon-name><tp:taxon-name-part taxon-name-part-type="genus" reg="Nagrajomyces">Nagrajomyces</tp:taxon-name-part></tp:taxon-name></italic> by narrower and 1-septate conidia.</p></tp:treatment-sec><tp:treatment-sec><!--Section generated to contain objects referenced in tp:taxon-treatment.--><fig id="F4" position="float" orientation="portrait"><object-id xmlns:xlink="http://www.w3.org/1999/xlink" content-type="doi" xlink:type="simple">10.3897/mycokeys.93.93712.figure4</object-id><object-id xmlns:xlink="http://www.w3.org/1999/xlink" content-type="arpha" xlink:type="simple">E1F6FAE6-A94B-5082-85AD-2866039B4A12</object-id><label>Figure 4.</label><caption><p>Micrographs of <italic><tp:taxon-name><tp:taxon-name-part taxon-name-part-type="genus" reg="Nagrajomyces">Nagrajomyces</tp:taxon-name-part><tp:taxon-name-part taxon-name-part-type="species" reg="laojunshanensis">laojunshanensis</tp:taxon-name-part></tp:taxon-name></italic> on <italic><tp:taxon-name><tp:taxon-name-part taxon-name-part-type="genus" reg="Rhododendron">Rhododendron</tp:taxon-name-part><tp:taxon-name-part taxon-name-part-type="species" reg="cinnabarinum">cinnabarinum</tp:taxon-name-part></tp:taxon-name></italic> (holotype <named-content xmlns:xlink="http://www.w3.org/1999/xlink" content-type="dwc:institutional_code" xlink:title="China Forest Biodiversity Museum of the Chinese Academy of Forestry" xlink:href="http://grbio.org/institution/chinese-academy-forestry" xlink:type="simple">CAF</named-content> 800049) <bold>A</bold> conidiomata on a living twig <bold>B</bold> ex-type culture (<abbrev xmlns:xlink="http://www.w3.org/1999/xlink" content-type="institution" xlink:title="China Forestry Culture Collection Center" id="ABBRID0EPJBI" xlink:type="simple">CFCC</abbrev> 58177) on <abbrev xmlns:xlink="http://www.w3.org/1999/xlink" xlink:title="potato dextrose agar" id="ABBRID0EUJBI" xlink:type="simple">PDA</abbrev> after 30 days, seen from above <bold>C</bold> ex-type culture (<abbrev xmlns:xlink="http://www.w3.org/1999/xlink" content-type="institution" xlink:title="China Forestry Culture Collection Center" id="ABBRID0E1JBI" xlink:type="simple">CFCC</abbrev> 58177) on MEA after 30 days, seen from above <bold>D</bold> vertical section of a conidioma <bold>E, F</bold> conidiophores and conidia <bold>G</bold> conidia forming a cirrus <bold>H</bold> conidium with appendage. Scale bars: 1 mm (<bold>A</bold>); 1 cm (<bold>B, C</bold>); 100 µm (<bold>D, E</bold>); 10 µm (<bold>F–H</bold>).</p></caption><graphic xmlns:xlink="http://www.w3.org/1999/xlink" xlink:href="mycokeys-93-131-g004.jpg" position="float" orientation="portrait" xlink:type="simple" id="oo_762135.jpg"><uri content-type="original_file" xlink:type="simple">https://binary.pensoft.net/fig/762135</uri></graphic></fig></tp:treatment-sec></tp:taxon-treatment>
