# Supplementary material for: ﻿A new study of Nagrajomyces: with two new species proposed and taxonomic status inferred by phylogenetic methods
Source: MycoKeys. 2022 Oct 25;93:131–48. doi: 10.3897/mycokeys.93.93712 (PMC9836488; doi:10.3897/mycokeys.93.93712)
Supplement: XML Treatment for Nagrajomyces laojunshanensis [file mycokeys.93.93712-treatment2.xml]

<!DOCTYPE tp:taxon-treatment
  PUBLIC "-//TaxonX//DTD Taxonomic Treatment Publishing DTD v0 20100105//EN" "tax-treatment-NSO.dtd">
<tp:taxon-treatment xmlns:tp="http://www.plazi.org/taxpub"><tp:treatment-meta><kwd-group><label>Taxon classification</label><kwd>
                <named-content content-type="kingdom">Fungi</named-content>
              </kwd></kwd-group><mixed-citation publication-type="journal"><person-group><name><surname>Zhuo</surname><given-names>Lan</given-names></name><name><surname>Guo</surname><given-names>Mei-Jun</given-names></name><name><surname>Wang</surname><given-names>Qiu-Tong</given-names></name><name><surname>Zhou</surname><given-names>Hao</given-names></name><name><surname>Piepenbring</surname><given-names>Meike</given-names></name><name><surname>Hou</surname><given-names>Cheng-Lin</given-names></name></person-group><article-title>﻿A new study of <italic><tp:taxon-name><tp:taxon-name-part taxon-name-part-type="genus" reg="Nagrajomyces">Nagrajomyces</tp:taxon-name-part></tp:taxon-name></italic>: with two new species proposed and taxonomic status inferred by phylogenetic methods</article-title><source>MycoKeys</source><day>25</day><month>10</month><year>2022</year><volume>93</volume><fpage>131</fpage><lpage>148</lpage><pub-id pub-id-type="doi">10.3897/mycokeys.93.93712</pub-id></mixed-citation></tp:treatment-meta><tp:nomenclature><label>﻿</label><tp:taxon-name>
              <object-id xmlns:xlink="http://www.w3.org/1999/xlink" content-type="arpha" xlink:type="simple">AEA1A9EF-91C8-51AF-AC56-199595378F03</object-id>
              <tp:taxon-name-part taxon-name-part-type="genus" reg="Nagrajomyces">Nagrajomyces</tp:taxon-name-part>
              <tp:taxon-name-part taxon-name-part-type="species" reg="laojunshanensis">laojunshanensis</tp:taxon-name-part>
              <object-id xmlns:xlink="http://www.w3.org/1999/xlink" content-type="mycobank" xlink:type="simple">845665</object-id>
            </tp:taxon-name><tp:taxon-authority>C. L. Hou &amp; L. Zhuo</tp:taxon-authority><tp:taxon-status xmlns:xlink="http://www.w3.org/1999/xlink" xlink:type="simple">sp. nov.</tp:taxon-status><xref ref-type="fig" rid="F4">Figs 4</xref><xref ref-type="fig" rid="F5">, 5</xref></tp:nomenclature><tp:treatment-sec sec-type="etymology" id="SECID0ESABI"><title>Etymology.</title><p>The epithet <italic><tp:taxon-name><tp:taxon-name-part taxon-name-part-type="genus" reg="Nagrajomyces"/><tp:taxon-name-part taxon-name-part-type="species" reg="laojunshanensis">laojunshanensis</tp:taxon-name-part></tp:taxon-name></italic> refers to the location where the type specimen was collected.</p></tp:treatment-sec><tp:treatment-sec sec-type="material" id="SECID0ECBBI"><title>Type.</title><p>China, Yunnan Province, Lijiang, Laojunshan, <named-content xmlns:xlink="http://www.w3.org/1999/xlink" content-type="dwc:verbatimCoordinates" xlink:type="simple"><named-content content-type="geo-json" specific-use="{&#34;type&#34;:&#34;Point&#34;,&#34;coordinates&#34;:[99.782778,26.662222]}" id="NCID0ELBBI" xlink:type="simple">26°39'44"N, 99°46'58"E</named-content></named-content>, alt. 2910 m, on living twigs of <italic><tp:taxon-name><tp:taxon-name-part taxon-name-part-type="genus" reg="Rhododendron">Rhododendron</tp:taxon-name-part><tp:taxon-name-part taxon-name-part-type="species" reg="cinnabarinum">cinnabarinum</tp:taxon-name-part></tp:taxon-name></italic> Hook. f., 20 June 2021, coll. C.L. Hou, M.J. Guo, H. Zhou (holotype <named-content xmlns:xlink="http://www.w3.org/1999/xlink" content-type="dwc:institutional_code" xlink:title="China Forest Biodiversity Museum of the Chinese Academy of Forestry" xlink:href="http://grbio.org/institution/chinese-academy-forestry" xlink:type="simple">CAF</named-content> 800049). Ex-type culture <abbrev xmlns:xlink="http://www.w3.org/1999/xlink" content-type="institution" xlink:title="China Forestry Culture Collection Center" id="ABBRID0EACBI" xlink:type="simple">CFCC</abbrev> 58177.</p></tp:treatment-sec><tp:treatment-sec sec-type="diagnosis" id="SECID0EFCBI"><title>Diagnosis.</title><p>This new species differs from <italic><tp:taxon-name><tp:taxon-name-part taxon-name-part-type="genus" reg="Nagrajomyces">N.</tp:taxon-name-part><tp:taxon-name-part taxon-name-part-type="species" reg="fusiformis">fusiformis</tp:taxon-name-part></tp:taxon-name></italic> by conidia that are elongate-elliptical, blunter at both ends, and usually 3-septate and larger. <italic><tp:taxon-name><tp:taxon-name-part taxon-name-part-type="genus" reg="Nagrajomyces">Nagrajomyces</tp:taxon-name-part><tp:taxon-name-part taxon-name-part-type="species" reg="laojunshanensis">laojunshanensis</tp:taxon-name-part></tp:taxon-name></italic> differs from <italic><tp:taxon-name><tp:taxon-name-part taxon-name-part-type="genus" reg="Nagrajomyces">N.</tp:taxon-name-part><tp:taxon-name-part taxon-name-part-type="species" reg="dictyosporus">dictyosporus</tp:taxon-name-part></tp:taxon-name></italic> by conidiomata that are unilocular and without stalks.</p></tp:treatment-sec><tp:treatment-sec sec-type="description" id="SECID0EMDBI"><title>Description.</title><p><bold><italic>Conidiomata</italic></bold> solitary, pycnidial, unilocular, subglobose to ellipsoidal, subepidermal in origin, immersed at first, then becoming erumpent, 218–406 μm wide, 188–275 μm high, peridia black, 37–43 μm thick, opening irregularly in the upper part, with faint yellow content. <bold><italic>Conidiophores</italic></bold> ampulliform, smooth, hyaline, multiguttulate, 16.0–25.5 × 2–4 μm (x̄ = 21 × 3 μm, <italic>n</italic> = 20). <bold><italic>Conidia</italic></bold> elongate-elliptical, 1–3-septate, mostly 3-septate, smooth, hyaline, 18–23 × 5.5–7.0 μm (x̄ = 19.5 × 6.5 μm, <italic>n</italic> = 20), with a long, whip-like appendage at the tip of each conidium, 70–200 μm (x̄ = 143.5 μm, <italic>n</italic> = 20) in length. <bold><italic>Sexual morph</italic></bold> not observed.</p></tp:treatment-sec><tp:treatment-sec sec-type="description" id="SECID0EGEBI"><title>Culture characteristics.</title><p><bold><italic>Cultures</italic></bold> (ex-type <abbrev xmlns:xlink="http://www.w3.org/1999/xlink" content-type="institution" xlink:title="China Forestry Culture Collection Center" id="ABBRID0EWEBI" xlink:type="simple">CFCC</abbrev> 58177) on <abbrev xmlns:xlink="http://www.w3.org/1999/xlink" xlink:title="potato dextrose agar" id="ABBRID0E2EBI" xlink:type="simple">PDA</abbrev> 8 cm diameter after 1 month, with irregular margins, sparse aerial mycelium, colonies with whitish margins, with center turning black olive (#3b3c36) with increasing age. On MEA, 5.7 cm diameter after 1 month, with irregular margins, colonies with beaver (#9f8170) -colored margins, with center turning black olive (#3b3c36) with increasing age. <bold><italic>Conidia</italic></bold> not observed.</p></tp:treatment-sec><tp:treatment-sec sec-type="Additional specimen examined" id="SECID0ECFBI"><title>Additional specimen examined.</title><p>China, Yunnan province, Kunming, Luquan, Jiaozixueshan, <named-content xmlns:xlink="http://www.w3.org/1999/xlink" content-type="dwc:verbatimCoordinates" xlink:type="simple"><named-content content-type="geo-json" specific-use="{&#34;type&#34;:&#34;Point&#34;,&#34;coordinates&#34;:[102.848333,26.084444]}" id="NCID0ELFBI" xlink:type="simple">26°05'04"N, 102°50'54"E</named-content></named-content>, alt. 3823 m, on living twigs of <italic><tp:taxon-name><tp:taxon-name-part taxon-name-part-type="genus" reg="Rhododendron">Rhododendron</tp:taxon-name-part><tp:taxon-name-part taxon-name-part-type="species" reg="cinnabarinum">cinnabarinum</tp:taxon-name-part></tp:taxon-name></italic> Hook. f., 23 June 2021, coll. C.L. Hou, M.J. Guo, H. Zhou, (<named-content xmlns:xlink="http://www.w3.org/1999/xlink" content-type="dwc:institutional_code" xlink:title="Herbarium of the College of Life Science, Capital Normal University" xlink:href="http://grbio.org/institution/capital-normal-university" xlink:type="simple">BJTC</named-content> 1849).</p></tp:treatment-sec><tp:treatment-sec sec-type="notes" id="SECID0EAGBI"><title>Notes.</title><p><italic><tp:taxon-name><tp:taxon-name-part taxon-name-part-type="genus" reg="Nagrajomyces">Nagrajomyces</tp:taxon-name-part><tp:taxon-name-part taxon-name-part-type="species" reg="laojunshanensis">laojunshanensis</tp:taxon-name-part></tp:taxon-name></italic> differs from <italic><tp:taxon-name><tp:taxon-name-part taxon-name-part-type="genus" reg="Nagrajomyces">N.</tp:taxon-name-part><tp:taxon-name-part taxon-name-part-type="species" reg="dictyosporus">dictyosporus</tp:taxon-name-part></tp:taxon-name></italic> by conidia that are colorless and conidiomata that are without stalks. <italic><tp:taxon-name><tp:taxon-name-part taxon-name-part-type="genus" reg="Nagrajomyces">Nagrajomyces</tp:taxon-name-part><tp:taxon-name-part taxon-name-part-type="species" reg="laojunshanensis">laojunshanensis</tp:taxon-name-part></tp:taxon-name></italic> differs from <italic><tp:taxon-name><tp:taxon-name-part taxon-name-part-type="genus" reg="Nagrajomyces">N.</tp:taxon-name-part><tp:taxon-name-part taxon-name-part-type="species" reg="fusiformis">fusiformis</tp:taxon-name-part></tp:taxon-name></italic> by elongate-elliptical conidia with blunter ends, which are longer (18–23 μm vs. 13–19 μm) and wider (5.7–7.0 μm vs. 2.8–3.7 μm). Conidia of <italic><tp:taxon-name><tp:taxon-name-part taxon-name-part-type="genus" reg="Nagrajomyces">N.</tp:taxon-name-part><tp:taxon-name-part taxon-name-part-type="species" reg="laojunshanensis">laojunshanensis</tp:taxon-name-part></tp:taxon-name></italic> are mostly 3-septate, whereas those of <italic><tp:taxon-name><tp:taxon-name-part taxon-name-part-type="genus" reg="Nagrajomyces">N.</tp:taxon-name-part><tp:taxon-name-part taxon-name-part-type="species" reg="fusiformis">fusiformis</tp:taxon-name-part></tp:taxon-name></italic> are 1-septate. Molecular sequence data confirm the presence of two distinct species.</p><fig id="F4" position="float" orientation="portrait"><object-id xmlns:xlink="http://www.w3.org/1999/xlink" content-type="doi" xlink:type="simple">10.3897/mycokeys.93.93712.figure4</object-id><object-id xmlns:xlink="http://www.w3.org/1999/xlink" content-type="arpha" xlink:type="simple">E1F6FAE6-A94B-5082-85AD-2866039B4A12</object-id><label>Figure 4.</label><caption><p>Micrographs of <italic><tp:taxon-name><tp:taxon-name-part taxon-name-part-type="genus" reg="Nagrajomyces">Nagrajomyces</tp:taxon-name-part><tp:taxon-name-part taxon-name-part-type="species" reg="laojunshanensis">laojunshanensis</tp:taxon-name-part></tp:taxon-name></italic> on <italic><tp:taxon-name><tp:taxon-name-part taxon-name-part-type="genus" reg="Rhododendron">Rhododendron</tp:taxon-name-part><tp:taxon-name-part taxon-name-part-type="species" reg="cinnabarinum">cinnabarinum</tp:taxon-name-part></tp:taxon-name></italic> (holotype <named-content xmlns:xlink="http://www.w3.org/1999/xlink" content-type="dwc:institutional_code" xlink:title="China Forest Biodiversity Museum of the Chinese Academy of Forestry" xlink:href="http://grbio.org/institution/chinese-academy-forestry" xlink:type="simple">CAF</named-content> 800049) <bold>A</bold> conidiomata on a living twig <bold>B</bold> ex-type culture (<abbrev xmlns:xlink="http://www.w3.org/1999/xlink" content-type="institution" xlink:title="China Forestry Culture Collection Center" id="ABBRID0EPJBI" xlink:type="simple">CFCC</abbrev> 58177) on <abbrev xmlns:xlink="http://www.w3.org/1999/xlink" xlink:title="potato dextrose agar" id="ABBRID0EUJBI" xlink:type="simple">PDA</abbrev> after 30 days, seen from above <bold>C</bold> ex-type culture (<abbrev xmlns:xlink="http://www.w3.org/1999/xlink" content-type="institution" xlink:title="China Forestry Culture Collection Center" id="ABBRID0E1JBI" xlink:type="simple">CFCC</abbrev> 58177) on MEA after 30 days, seen from above <bold>D</bold> vertical section of a conidioma <bold>E, F</bold> conidiophores and conidia <bold>G</bold> conidia forming a cirrus <bold>H</bold> conidium with appendage. Scale bars: 1 mm (<bold>A</bold>); 1 cm (<bold>B, C</bold>); 100 µm (<bold>D, E</bold>); 10 µm (<bold>F–H</bold>).</p></caption><graphic xmlns:xlink="http://www.w3.org/1999/xlink" xlink:href="mycokeys-93-131-g004.jpg" position="float" orientation="portrait" xlink:type="simple" id="oo_762135.jpg"><uri content-type="original_file" xlink:type="simple">https://binary.pensoft.net/fig/762135</uri></graphic></fig><fig id="F5" position="float" orientation="portrait"><object-id xmlns:xlink="http://www.w3.org/1999/xlink" content-type="doi" xlink:type="simple">10.3897/mycokeys.93.93712.figure5</object-id><object-id xmlns:xlink="http://www.w3.org/1999/xlink" content-type="arpha" xlink:type="simple">6A275B6E-D4EE-58C3-8B5A-945223644BC8</object-id><label>Figure 5.</label><caption><p><italic><tp:taxon-name><tp:taxon-name-part taxon-name-part-type="genus" reg="Nagrajomyces">Nagrajomyces</tp:taxon-name-part><tp:taxon-name-part taxon-name-part-type="species" reg="laojunshanensis">laojunshanensis</tp:taxon-name-part></tp:taxon-name></italic> (holotype <named-content xmlns:xlink="http://www.w3.org/1999/xlink" content-type="dwc:institutional_code" xlink:title="China Forest Biodiversity Museum of the Chinese Academy of Forestry" xlink:href="http://grbio.org/institution/chinese-academy-forestry" xlink:type="simple">CAF</named-content> 800049) <bold>A</bold> vertical section of a conidioma <bold>B</bold> conidiophores and conidia <bold>C</bold> conidia with appendages. Scale bars: 50 µm (<bold>A</bold>); 10 µm (<bold>B</bold>); 5 µm (<bold>C</bold>).</p></caption><graphic xmlns:xlink="http://www.w3.org/1999/xlink" xlink:href="mycokeys-93-131-g005.jpg" position="float" orientation="portrait" xlink:type="simple" id="oo_762136.jpg"><uri content-type="original_file" xlink:type="simple">https://binary.pensoft.net/fig/762136</uri></graphic></fig></tp:treatment-sec></tp:taxon-treatment>
